# Supplementary material for: Sigma-1 Receptor (S1R) Interaction with Cholesterol: Mechanisms of S1R Activation and Its Role in Neurodegenerative Diseases
Source: Int J Mol Sci. 2021 Apr 15;22(8):4082. doi: 10.3390/ijms22084082 (PMC8071319; doi:10.3390/ijms22084082)
Supplement: Supplementary file 1 [file ijms-22-04082-s001.zip]

Archive with 14 entries (12 files):
- ijms-1178267-SI NEW/
- __MACOSX/._ijms-1178267-SI NEW
- ijms-1178267-SI NEW/Supplementary Tables/
- __MACOSX/ijms-1178267-SI NEW/._Supplementary Tables
- ijms-1178267-SI NEW/.DS_Store
- __MACOSX/ijms-1178267-SI NEW/._.DS_Store
- ijms-1178267-SI NEW/Supplementary Tables/.DS_Store
- __MACOSX/ijms-1178267-SI NEW/Supplementary Tables/._.DS_Store
- ijms-1178267-SI NEW/Supplementary Tables/Supplementary table S1.csv
- __MACOSX/ijms-1178267-SI NEW/Supplementary Tables/._Supplementary table S1.csv
- ijms-1178267-SI NEW/Supplementary Tables/Supplementary table S3.pdf
- __MACOSX/ijms-1178267-SI NEW/Supplementary Tables/._Supplementary table S3.pdf
- ijms-1178267-SI NEW/Supplementary Tables/Supplementary table S2.pdf
- __MACOSX/ijms-1178267-SI NEW/Supplementary Tables/._Supplementary table S2.pdf
