# Supplementary material for: Sigma-1 Receptor (S1R) Interaction with Cholesterol: Mechanisms of S1R Activation and Its Role in Neurodegenerative Diseases
Source: Int J Mol Sci. 2021 Apr 15;22(8):4082. doi: 10.3390/ijms22084082 (PMC8071319; doi:10.3390/ijms22084082)
Supplement: Supplementary file 1 [file ijms-22-04082-s001.zip › ijms-1178267-SI NEW/Supplementary Tables/Supplementary table S1.csv]

Uniprot ID	Gene Symbol	Name	"+ dox, 1"	"+ dox, 2"	"- dox, 1"	"- dox, 2"	SUM +	SUM -	FOLD	pval	log2FC	log10pval	statsig	up_or_down
Q9UI10	PCYOX1	Translation initiation factor eIF-2B subunit delta OS=Homo sapiens GN=EIF2B4 PE=1 SV=2	9.25E-08	9.25E-08	2.70E-08	2.91E-08	1.85E-07	5.61E-08	3.3	4.67E-08	1.720898962	7.330317401	TRUE	Up
O14786	NRP1	Neuropilin-1 OS=Homo sapiens GN=NRP1 PE=1 SV=3	1.28E-07	1.28E-07	3.12E-08	3.04E-08	2.56E-07	6.17E-08	4.15	2.44E-06	2.054674727	5.613039856	TRUE	Up
P35052	GPC1	Glypican-1 OS=Homo sapiens GN=GPC1 PE=1 SV=2	2.31E-07	2.32E-07	3.19E-08	2.79E-08	4.63E-07	5.98E-08	7.75	4.66E-06	2.954406658	5.331915093	TRUE	Up
Q7Z2K6	ERMP1	Endoplasmic reticulum metallopeptidase 1 OS=Homo sapiens GN=ERMP1 PE=1 SV=2	4.61E-07	4.63E-07	3.19E-08	2.88E-08	9.24E-07	6.06E-08	15.24	7.92E-06	3.92939259	5.101402404	TRUE	Up
Q86V40	TRABD2A	Metalloprotease TIKI1 OS=Homo sapiens GN=TRABD2A PE=2 SV=3	4.95E-07	4.92E-07	3.04E-08	2.93E-08	9.88E-07	5.97E-08	16.54	8.04E-06	4.048244954	5.094851336	TRUE	Up
P56199	ITGA1	Integrin alpha-1 OS=Homo sapiens GN=ITGA1 PE=1 SV=2	9.06E-08	9.12E-08	3.08E-08	2.82E-08	1.82E-07	5.90E-08	3.08	8.50E-06	1.623809967	5.07068933	TRUE	Up
P10619	CTSA	Lysosomal protective protein OS=Homo sapiens GN=CTSA PE=1 SV=2	3.20E-07	3.24E-07	2.73E-08	2.95E-08	6.43E-07	5.68E-08	11.32	3.87E-05	3.500178811	4.412327172	TRUE	Up
Q96KA5	CLPTM1L	Cleft lip and palate transmembrane protein 1-like protein OS=Homo sapiens GN=CLPTM1L PE=1 SV=1	6.25E-07	6.25E-07	2.96E-08	3.08E-08	1.25E-06	6.05E-08	20.65	6.31E-05	4.368364446	4.200230513	TRUE	Up
O75976	CPD	Carboxypeptidase D OS=Homo sapiens GN=CPD PE=1 SV=2	4.20E-07	4.22E-07	5.31E-08	5.89E-08	8.42E-07	1.12E-07	7.52	7.03E-05	2.910362788	4.152797607	TRUE	Up
Q99650	OSMR	Oncostatin-M-specific receptor subunit beta OS=Homo sapiens GN=OSMR PE=1 SV=1	9.57E-08	9.74E-08	2.71E-08	2.95E-08	1.93E-07	5.66E-08	3.41	7.93E-05	1.769843039	4.100559335	TRUE	Up
Q9Y6N6	HYOU1	Laminin subunit gamma-3 OS=Homo sapiens GN=LAMC3 PE=1 SV=3	2.66E-07	2.61E-07	2.91E-08	2.74E-08	5.26E-07	5.65E-08	9.32	8.31E-05	3.220715055	4.080203448	TRUE	Up
P06756	ITGAV	Integrin alpha-V OS=Homo sapiens GN=ITGAV PE=1 SV=2	2.46E-06	2.50E-06	1.39E-07	1.02E-07	4.96E-06	2.42E-07	20.52	1.13E-04	4.359081093	3.948502867	TRUE	Up
Q9NYU1	UGGT2	UDP-glucose:glycoprotein glucosyltransferase 2 OS=Homo sapiens GN=UGGT2 PE=1 SV=4	1.72E-06	1.74E-06	5.48E-08	2.30E-08	3.45E-06	7.78E-08	44.36	1.24E-04	5.471333075	3.90701463	TRUE	Up
Q96JJ7	TMX3	Protein disulfide-isomerase TMX3 OS=Homo sapiens GN=TMX3 PE=1 SV=2	1.66E-06	1.62E-06	3.01E-08	2.98E-08	3.28E-06	5.99E-08	54.73	1.27E-04	5.774193826	3.894632472	TRUE	Up
P08236	GUSB	Beta-glucuronidase OS=Homo sapiens GN=GUSB PE=1 SV=2	1.33E-06	1.37E-06	2.79E-08	3.13E-08	2.70E-06	5.91E-08	45.62	2.31E-04	5.511681728	3.636344698	TRUE	Up
Q9Y4K0	LEMD3	Lysyl oxidase homolog 2 OS=Homo sapiens GN=LOXL2 PE=1 SV=1	6.01E-07	6.21E-07	3.00E-08	3.14E-08	1.22E-06	6.14E-08	19.91	2.81E-04	4.315775767	3.551031097	TRUE	Up
Q16706	MAN2A1	Alpha-mannosidase 2 OS=Homo sapiens GN=MAN2A1 PE=1 SV=2	3.31E-07	3.23E-07	2.77E-08	8.10E-09	6.54E-07	3.58E-08	18.24	2.92E-04	4.189086486	3.534492503	TRUE	Up
Q6YHK3	CD109	CD109 antigen OS=Homo sapiens GN=CD109 PE=1 SV=2	3.29E-07	3.41E-07	3.01E-08	3.10E-08	6.69E-07	6.10E-08	10.97	3.11E-04	3.454861173	3.507809771	TRUE	Up
Q8NBP7	PCSK9	Proprotein convertase subtilisin/kexin type 9 OS=Homo sapiens GN=PCSK9 PE=1 SV=3	3.37E-07	3.49E-07	3.16E-08	3.12E-08	6.85E-07	6.28E-08	10.91	3.12E-04	3.447921403	3.506140343	TRUE	Up
Q9UMX5	LNPEP	Neudesin OS=Homo sapiens GN=NENF PE=1 SV=1	3.13E-07	3.25E-07	2.96E-08	3.07E-08	6.38E-07	6.03E-08	10.57	3.42E-04	3.401565764	3.465555654	TRUE	Up
Q6UW63	POGLUT2	KDEL motif-containing protein 1 OS=Homo sapiens GN=KDELC1 PE=1 SV=1	1.21E-06	1.23E-06	1.36E-07	1.00E-07	2.44E-06	2.36E-07	10.34	3.63E-04	3.370735673	3.440676879	TRUE	Up
Q9UBV2	SEL1L	Protein sel-1 homolog 1 OS=Homo sapiens GN=SEL1L PE=1 SV=3	2.51E-06	2.61E-06	1.84E-08	3.13E-08	5.12E-06	4.97E-08	102.95	4.13E-04	6.685766443	3.38425	TRUE	Up
A0A1B0GUD6	GRAMD1B	GRAM domain-containing protein 1B OS=Homo sapiens GN=GRAMD1B PE=1 SV=1	1.05E-06	1.09E-06	2.21E-08	2.74E-08	2.14E-06	4.94E-08	43.26	4.31E-04	5.43500541	3.365688663	TRUE	Up
P14625	HSP90B1	Endoplasmin OS=Homo sapiens GN=HSP90B1 PE=1 SV=1	0.0001142	0.0001099	9.14E-06	8.10E-06	0.0002241	1.72E-05	13	4.57E-04	3.699976276	3.340099922	TRUE	Up
Q9HAT2	SIAE	Sialate O-acetylesterase OS=Homo sapiens GN=SIAE PE=1 SV=1	2.98E-07	2.85E-07	3.08E-08	2.85E-08	5.83E-07	5.93E-08	9.83	4.66E-04	3.29732656	3.331197886	TRUE	Up
P30101	PDIA3	Protein disulfide-isomerase A3 OS=Homo sapiens GN=PDIA3 PE=1 SV=4	3.00E-05	3.02E-05	8.12E-06	9.07E-06	6.02E-05	1.72E-05	3.5	4.93E-04	1.807954272	3.307350809	TRUE	Up
Q92896	GLG1	Golgi apparatus protein 1 OS=Homo sapiens GN=GLG1 PE=1 SV=2	4.50E-07	4.68E-07	4.57E-08	4.08E-08	9.18E-07	8.66E-08	10.61	4.98E-04	3.40685984	3.303190126	TRUE	Up
Q5JPE7	NOMO2	Nodal modulator 2 OS=Homo sapiens GN=NOMO2 PE=1 SV=1	7.34E-06	7.64E-06	7.73E-07	8.47E-07	1.50E-05	1.62E-06	9.25	5.21E-04	3.208868335	3.283260643	TRUE	Up
Q14554	PDIA5	Protein disulfide-isomerase A5 OS=Homo sapiens GN=PDIA5 PE=1 SV=1	1.98E-06	1.91E-06	4.79E-07	4.78E-07	3.89E-06	9.57E-07	4.06	6.38E-04	2.022449027	3.195443134	TRUE	Up
Q9NYU2	UGGT1	UDP-glucose:glycoprotein glucosyltransferase 1 OS=Homo sapiens GN=UGGT1 PE=1 SV=3	7.75E-06	7.45E-06	8.39E-07	1.01E-06	1.52E-05	1.85E-06	8.22	6.71E-04	3.039996468	3.17319375	TRUE	Up
Q495W5	FUT11	Alpha-(1,3)-fucosyltransferase 11 OS=Homo sapiens GN=FUT11 PE=1 SV=1	1.67E-07	1.76E-07	3.01E-08	2.77E-08	3.43E-07	5.77E-08	5.95	7.17E-04	2.572576554	3.144492194	TRUE	Up
Q9BVK2	ALG8	Probable dolichyl pyrophosphate Glc1Man9GlcNAc2 alpha-1,3-glucosyltransferase OS=Homo sapiens GN=ALG8 PE=1 SV=2	3.41E-07	3.22E-07	2.70E-08	2.80E-08	6.63E-07	5.50E-08	12.04	8.29E-04	3.590029865	3.081369704	TRUE	Up
Q8N766	EMC1	ER membrane protein complex subunit 1 OS=Homo sapiens GN=EMC1 PE=1 SV=1	5.89E-06	5.63E-06	4.53E-07	2.82E-07	1.15E-05	7.35E-07	15.67	8.43E-04	3.970232196	3.074110297	TRUE	Up
O14967	CLGN	Calmegin OS=Homo sapiens GN=CLGN PE=1 SV=1	7.58E-07	8.05E-07	2.70E-08	2.80E-08	1.56E-06	5.50E-08	28.4	8.91E-04	4.827950692	3.050142719	TRUE	Up
Q32P28	P3H1	Prolyl 3-hydroxylase 1 OS=Homo sapiens GN=P3H1 PE=1 SV=2	9.58E-06	9.63E-06	1.37E-06	8.58E-07	1.92E-05	2.22E-06	8.64	9.05E-04	3.110287392	3.043452379	TRUE	Up
Q93063	EXT2	Exostosin-2 OS=Homo sapiens GN=EXT2 PE=1 SV=1	8.35E-07	7.90E-07	3.55E-08	1.98E-08	1.62E-06	5.53E-08	29.38	9.17E-04	4.876833362	3.037552031	TRUE	Up
O15260	SURF4	Surfeit locus protein 4 OS=Homo sapiens GN=SURF4 PE=1 SV=3	5.05E-06	5.05E-06	7.47E-07	4.71E-07	1.01E-05	1.22E-06	8.29	9.59E-04	3.05131623	3.018192144	TRUE	Up
K7ELL7	PRKCSH	Glucosidase 2 subunit beta OS=Homo sapiens GN=PRKCSH PE=1 SV=1	1.15E-05	1.10E-05	9.78E-07	1.36E-06	2.25E-05	2.34E-06	9.62	9.70E-04	3.265739907	3.013162417	TRUE	Up
Q13724	MOGS	Mannosyl-oligosaccharide glucosidase OS=Homo sapiens GN=MOGS PE=1 SV=5	3.01E-06	2.86E-06	4.46E-07	3.86E-07	5.87E-06	8.32E-07	7.06	9.76E-04	2.819514442	3.010389252	TRUE	Up
O95881	TXNDC12	Thioredoxin domain-containing protein 12 OS=Homo sapiens GN=TXNDC12 PE=1 SV=1	9.99E-07	1.06E-06	3.10E-08	2.94E-08	2.06E-06	6.04E-08	34.18	9.79E-04	5.095262529	3.009339762	TRUE	Up
Q13586	STIM1	Stromal interaction molecule 1 OS=Homo sapiens GN=STIM1 PE=1 SV=3	1.36E-07	1.41E-07	7.24E-09	3.16E-08	2.77E-07	3.89E-08	7.13	1.02E-03	2.832954347	2.99044934	TRUE	Up
Q9Y282	PLAA	Endoplasmic reticulum-Golgi intermediate compartment protein 3 OS=Homo sapiens GN=ERGIC3 PE=1 SV=1	4.06E-07	3.79E-07	2.77E-08	3.01E-08	7.85E-07	5.78E-08	13.58	1.16E-03	3.762925191	2.937138191	TRUE	Up
P55268	LAMB2	Laminin subunit beta-2 OS=Homo sapiens GN=LAMB2 PE=1 SV=2	2.72E-07	2.57E-07	9.27E-09	3.01E-08	5.29E-07	3.94E-08	13.45	1.20E-03	3.749271249	2.919485702	TRUE	Up
Q13214	SEMA3B	Semaphorin-3B OS=Homo sapiens GN=SEMA3B PE=2 SV=1	1.36E-07	1.46E-07	2.88E-08	2.95E-08	2.82E-07	5.83E-08	4.84	1.28E-03	2.274339779	2.892997494	TRUE	Up
Q9NZ53	PODXL2	Podocalyxin-like protein 2 OS=Homo sapiens GN=PODXL2 PE=1 SV=1	1.21E-07	1.13E-07	3.06E-08	2.96E-08	2.34E-07	6.02E-08	3.88	1.35E-03	1.957004211	2.869572441	TRUE	Up
Q9Y4L1	LOXL2	Hypoxia up-regulated protein 1 OS=Homo sapiens GN=HYOU1 PE=1 SV=1	1.65E-05	1.77E-05	1.68E-06	1.67E-06	3.42E-05	3.34E-06	10.24	1.41E-03	3.356035949	2.851742534	TRUE	Up
P55145	MANF	Mesencephalic astrocyte-derived neurotrophic factor OS=Homo sapiens GN=MANF PE=1 SV=3	2.19E-06	2.36E-06	2.77E-08	2.87E-08	4.55E-06	5.64E-08	80.59	1.46E-03	6.332458269	2.835113453	TRUE	Up
P54802	NAGLU	Alpha-N-acetylglucosaminidase OS=Homo sapiens GN=NAGLU PE=1 SV=2	6.73E-07	6.23E-07	2.72E-08	2.87E-08	1.30E-06	5.59E-08	23.18	1.49E-03	4.534598073	2.827703166	TRUE	Up
P18850	ATF6	Cyclic AMP-dependent transcription factor ATF-6 alpha OS=Homo sapiens GN=ATF6 PE=1 SV=3	2.28E-07	2.11E-07	2.80E-08	2.76E-08	4.39E-07	5.57E-08	7.89	1.60E-03	2.979714614	2.795343898	TRUE	Up
Q8TED1	GPX8	Probable glutathione peroxidase 8 OS=Homo sapiens GN=GPX8 PE=1 SV=2	4.80E-07	5.21E-07	3.03E-08	2.83E-08	1.00E-06	5.86E-08	17.06	1.68E-03	4.092301251	2.77569894	TRUE	Up
Q15113	PCOLCE	Procollagen C-endopeptidase enhancer 1 OS=Homo sapiens GN=PCOLCE PE=1 SV=2	3.46E-07	3.18E-07	2.84E-08	3.16E-08	6.64E-07	6.00E-08	11.07	1.76E-03	3.467955719	2.754667338	TRUE	Up
P53985	SLC16A1	Monocarboxylate transporter 1 OS=Homo sapiens GN=SLC16A1 PE=1 SV=3	1.89E-07	2.05E-07	2.70E-08	3.03E-08	3.94E-07	5.73E-08	6.87	1.77E-03	2.780006047	2.751050847	TRUE	Up
P15586	GNS	N-acetylglucosamine-6-sulfatase OS=Homo sapiens GN=GNS PE=1 SV=3	3.46E-07	3.38E-07	2.79E-08	2.74E-08	6.84E-07	5.52E-08	12.39	1.86E-03	3.630571901	2.731280781	TRUE	Up
Q96AY3	FKBP10	Peptidyl-prolyl cis-trans isomerase FKBP10 OS=Homo sapiens GN=FKBP10 PE=1 SV=1	2.27E-05	2.43E-05	4.76E-06	4.80E-06	4.70E-05	9.56E-06	4.92	1.89E-03	2.298347907	2.723976617	TRUE	Up
P07942	LAMB1	Laminin subunit beta-1 OS=Homo sapiens GN=LAMB1 PE=1 SV=2	2.90E-06	3.16E-06	1.68E-07	1.79E-07	6.06E-06	3.47E-07	17.47	1.94E-03	4.12714199	2.711514068	TRUE	Up
P26885	FKBP2	Peptidyl-prolyl cis-trans isomerase FKBP2 OS=Homo sapiens GN=FKBP2 PE=1 SV=2	6.52E-07	7.14E-07	3.05E-08	3.18E-08	1.37E-06	6.24E-08	21.9	2.09E-03	4.453054728	2.679118221	TRUE	Up
P51688	SGSH	N-sulphoglucosamine sulphohydrolase OS=Homo sapiens GN=SGSH PE=1 SV=1	1.17E-07	1.06E-07	3.12E-08	3.00E-08	2.23E-07	6.11E-08	3.64	2.17E-03	1.865455494	2.66318029	TRUE	Up
O95302	FKBP9	Peptidyl-prolyl cis-trans isomerase FKBP9 OS=Homo sapiens GN=FKBP9 PE=1 SV=2	4.88E-06	5.30E-06	7.07E-07	7.32E-07	1.02E-05	1.44E-06	7.07	2.36E-03	2.822440037	2.626443589	TRUE	Up
A0A0A0MRG2	APP	Amyloid-beta A4 protein OS=Homo sapiens GN=APP PE=1 SV=1	8.29E-08	9.16E-08	3.13E-08	3.02E-08	1.75E-07	6.15E-08	2.84	2.44E-03	1.504321476	2.612256008	TRUE	Up
Q8IWU5	SULF2	Extracellular sulfatase Sulf-2 OS=Homo sapiens GN=SULF2 PE=1 SV=1	4.27E-07	4.06E-07	3.12E-08	3.38E-08	8.33E-07	6.49E-08	12.82	2.45E-03	3.680622405	2.609964283	TRUE	Up
Q9UH99	SEC63	SUN domain-containing protein 2 OS=Homo sapiens GN=SUN2 PE=1 SV=3	2.92E-07	2.77E-07	4.20E-08	2.21E-08	5.69E-07	6.41E-08	8.89	2.47E-03	3.151439959	2.608004206	TRUE	Up
Q92626	PXDN	Peroxidasin homolog OS=Homo sapiens GN=PXDN PE=1 SV=2	1.38E-06	1.46E-06	2.58E-07	1.77E-07	2.84E-06	4.35E-07	6.53	2.47E-03	2.706472008	2.607823781	TRUE	Up
Q9Y2B0	ERGIC3	Protein canopy homolog 2 OS=Homo sapiens GN=CNPY2 PE=1 SV=1	3.00E-07	2.71E-07	2.75E-08	2.93E-08	5.71E-07	5.68E-08	10.05	2.53E-03	3.329515073	2.59614064	TRUE	Up
Q08380	LGALS3BP	Galectin-3-binding protein OS=Homo sapiens GN=LGALS3BP PE=1 SV=1	2.69E-06	2.84E-06	1.06E-06	9.59E-07	5.53E-06	2.02E-06	2.74	2.75E-03	1.454331967	2.560113926	TRUE	Up
O95757	HSPA4L	Heat shock 70 kDa protein 4L OS=Homo sapiens GN=HSPA4L PE=1 SV=3	1.37E-06	1.27E-06	1.10E-07	2.49E-08	2.63E-06	1.35E-07	19.53	2.78E-03	4.287896601	2.555596052	TRUE	Up
Q9BVA1	TUBB2B	Tubulin beta-2B chain OS=Homo sapiens GN=TUBB2B PE=1 SV=1	7.90E-08	8.78E-08	3.07E-08	2.96E-08	1.67E-07	6.03E-08	2.77	2.78E-03	1.468437977	2.555582817	TRUE	Up
Q15582	TGFBI	Transforming growth factor-beta-induced protein ig-h3 OS=Homo sapiens GN=TGFBI PE=1 SV=1	8.60E-07	9.49E-07	4.55E-08	6.78E-08	1.81E-06	1.13E-07	15.97	2.90E-03	3.996845313	2.537086429	TRUE	Up
Q5JRA6	MIA3	Transport and Golgi organization protein 1 homolog OS=Homo sapiens GN=MIA3 PE=1 SV=1	1.00E-06	9.16E-07	6.96E-08	6.60E-09	1.92E-06	7.62E-08	25.15	3.30E-03	4.652557213	2.480998472	TRUE	Up
P78357	CNTNAP1	Contactin-associated protein 1 OS=Homo sapiens GN=CNTNAP1 PE=1 SV=1	9.86E-07	8.87E-07	4.66E-08	6.85E-09	1.87E-06	5.35E-08	35.01	3.39E-03	5.129895601	2.469502526	TRUE	Up
O14672	ADAM10	Disintegrin and metalloproteinase domain-containing protein 10 OS=Homo sapiens GN=ADAM10 PE=1 SV=1	8.87E-07	8.00E-07	9.97E-08	7.37E-08	1.69E-06	1.73E-07	9.74	3.57E-03	3.283631672	2.447503894	TRUE	Up
P38435	GGCX	Vitamin K-dependent gamma-carboxylase OS=Homo sapiens GN=GGCX PE=1 SV=2	8.11E-07	7.49E-07	6.48E-08	3.10E-08	1.56E-06	9.58E-08	16.28	3.59E-03	4.025182486	2.445289467	TRUE	Up
Q96IV0	NGLY1	Peptide-N(4)-(N-acetyl-beta-glucosaminyl)asparagine amidase OS=Homo sapiens GN=NGLY1 PE=1 SV=1	1.29E-07	1.45E-07	3.11E-08	2.85E-08	2.74E-07	5.95E-08	4.61	3.65E-03	2.203227157	2.438298315	TRUE	Up
P05067	APP	Amyloid-beta A4 protein OS=Homo sapiens GN=APP PE=1 SV=3	4.03E-07	3.69E-07	4.65E-08	6.82E-08	7.72E-07	1.15E-07	6.73	3.76E-03	2.750426296	2.424441778	TRUE	Up
O60568	PLOD3	Procollagen-lysine,2-oxoglutarate 5-dioxygenase 3 OS=Homo sapiens GN=PLOD3 PE=1 SV=1	4.49E-06	4.00E-06	3.30E-07	3.83E-07	8.50E-06	7.13E-07	11.92	4.03E-03	3.575247118	2.394258932	TRUE	Up
Q07092	COL16A1	Collagen alpha-1(XVI) chain OS=Homo sapiens GN=COL16A1 PE=1 SV=2	9.77E-08	1.05E-07	2.56E-08	1.89E-08	2.03E-07	4.45E-08	4.56	4.09E-03	2.190424119	2.388456984	TRUE	Up
Q13217	DNAJC3	DnaJ homolog subfamily C member 3 OS=Homo sapiens GN=DNAJC3 PE=1 SV=1	1.64E-06	1.50E-06	1.42E-07	2.85E-08	3.14E-06	1.70E-07	18.44	4.15E-03	4.204480351	2.381816745	TRUE	Up
Q9Y2G8	CNPY2	DnaJ homolog subfamily C member 16 OS=Homo sapiens GN=DNAJC16 PE=2 SV=3	1.73E-07	1.52E-07	3.14E-08	2.83E-08	3.24E-07	5.98E-08	5.42	4.17E-03	2.43904885	2.37991028	TRUE	Up
Q5T4B2	CERCAM	Inactive glycosyltransferase 25 family member 3 OS=Homo sapiens GN=CERCAM PE=1 SV=1	4.14E-07	3.64E-07	2.82E-08	3.11E-08	7.77E-07	5.93E-08	13.12	4.18E-03	3.713261652	2.379155595	TRUE	Up
Q5NDL2	EOGT	EGF domain-specific O-linked N-acetylglucosamine transferase OS=Homo sapiens GN=EOGT PE=1 SV=1	6.40E-07	7.25E-07	3.62E-08	2.65E-08	1.36E-06	6.28E-08	21.74	4.31E-03	4.442240713	2.365577505	TRUE	Up
Q06481	APLP2	Amyloid-like protein 2 OS=Homo sapiens GN=APLP2 PE=1 SV=2	6.33E-07	5.87E-07	1.31E-07	8.22E-08	1.22E-06	2.13E-07	5.72	4.41E-03	2.51599245	2.355514364	TRUE	Up
Q6NUS6	TCTN3	Tectonic-3 OS=Homo sapiens GN=TCTN3 PE=1 SV=2	1.21E-07	1.38E-07	3.17E-08	2.80E-08	2.59E-07	5.97E-08	4.34	4.48E-03	2.116536288	2.348429121	TRUE	Up
O95479	H6PD	GDH/6PGL endoplasmic bifunctional protein OS=Homo sapiens GN=H6PD PE=1 SV=2	1.72E-07	1.97E-07	3.16E-08	3.13E-08	3.69E-07	6.30E-08	5.86	4.64E-03	2.550128743	2.333809352	TRUE	Up
P04844	RPN2	Dolichyl-diphosphooligosaccharide--protein glycosyltransferase subunit 2 OS=Homo sapiens GN=RPN2 PE=1 SV=3	4.65E-06	4.87E-06	1.07E-06	1.50E-06	9.52E-06	2.57E-06	3.71	4.75E-03	1.891244831	2.322993065	TRUE	Up
Q9BZF1	OSBPL8	Oxysterol-binding protein-related protein 8 OS=Homo sapiens GN=OSBPL8 PE=1 SV=3	8.22E-08	7.15E-08	3.14E-08	2.83E-08	1.54E-07	5.97E-08	2.58	4.85E-03	1.364618065	2.314281388	TRUE	Up
P11021	HSPA5	78 kDa glucose-regulated protein OS=Homo sapiens GN=HSPA5 PE=1 SV=2	8.26E-05	8.93E-05	1.18E-05	1.92E-05	0.00017184	3.10E-05	5.55	4.96E-03	2.47212261	2.304556091	TRUE	Up
Q8TBA6	GOLGA5	Golgin subfamily A member 5 OS=Homo sapiens GN=GOLGA5 PE=1 SV=3	1.37E-07	1.59E-07	2.77E-08	3.01E-08	2.96E-07	5.79E-08	5.12	5.23E-03	2.354884425	2.281418002	TRUE	Up
Q04721	NOTCH2	Neurogenic locus notch homolog protein 2 OS=Homo sapiens GN=NOTCH2 PE=1 SV=3	8.26E-08	7.11E-08	3.04E-08	2.76E-08	1.54E-07	5.80E-08	2.65	5.56E-03	1.40526718	2.254887723	TRUE	Up
Q6ZXV5	TMTC3	Transmembrane and TPR repeat-containing protein 3 OS=Homo sapiens GN=TMTC3 PE=1 SV=2	2.78E-07	2.69E-07	3.73E-08	3.09E-08	5.48E-07	6.82E-08	8.02	5.60E-03	3.004240239	2.251912442	TRUE	Up
P11717	IGF2R	Cation-independent mannose-6-phosphate receptor OS=Homo sapiens GN=IGF2R PE=1 SV=3	5.20E-07	5.45E-07	8.20E-08	1.06E-08	1.06E-06	9.25E-08	11.51	6.00E-03	3.524537904	2.221633536	TRUE	Up
Q8NAT1	POMGNT2	Protein O-linked-mannose beta-1,4-N-acetylglucosaminyltransferase 2 OS=Homo sapiens GN=POMGNT2 PE=1 SV=1	1.87E-07	2.19E-07	3.00E-08	3.03E-08	4.07E-07	6.03E-08	6.74	6.18E-03	2.751974422	2.209150228	TRUE	Up
Q9BVG9	PTDSS2	Phosphatidylserine synthase 2 OS=Homo sapiens GN=PTDSS2 PE=1 SV=1	1.32E-07	1.54E-07	2.83E-08	2.78E-08	2.86E-07	5.61E-08	5.1	6.30E-03	2.350276011	2.200978569	TRUE	Up
Q9BU23	LMF2	Lipase maturation factor 2 OS=Homo sapiens GN=LMF2 PE=1 SV=2	2.21E-07	2.52E-07	2.81E-08	1.06E-08	4.73E-07	3.87E-08	12.24	6.49E-03	3.613095222	2.188020698	TRUE	Up
Q92598	HSPH1	Heat shock protein 105 kDa OS=Homo sapiens GN=HSPH1 PE=1 SV=1	1.93E-06	1.73E-06	2.63E-07	6.65E-08	3.66E-06	3.29E-07	11.12	7.14E-03	3.475682245	2.146566147	TRUE	Up
B7ZAQ6	GPR89A	Golgi pH regulator A OS=Homo sapiens GN=GPR89A PE=1 SV=2	1.14E-07	1.35E-07	2.77E-08	2.74E-08	2.49E-07	5.51E-08	4.52	7.28E-03	2.177542484	2.137729624	TRUE	Up
Q13443	ADAM9	Disintegrin and metalloproteinase domain-containing protein 9 OS=Homo sapiens GN=ADAM9 PE=1 SV=1	1.13E-06	9.67E-07	1.14E-07	5.80E-08	2.10E-06	1.72E-07	12.22	7.80E-03	3.611564713	2.108087248	TRUE	Up
P46977	STT3A	Dolichyl-diphosphooligosaccharide--protein glycosyltransferase subunit STT3A OS=Homo sapiens GN=STT3A PE=1 SV=2	2.42E-06	2.05E-06	1.13E-07	3.01E-08	4.46E-06	1.43E-07	31.28	7.85E-03	4.966985892	2.105179094	TRUE	Up
P54289	CACNA2D1	Voltage-dependent calcium channel subunit alpha-2/delta-1 OS=Homo sapiens GN=CACNA2D1 PE=1 SV=3	4.28E-07	5.07E-07	1.98E-08	2.80E-08	9.35E-07	4.78E-08	19.57	7.90E-03	4.290904693	2.102583318	TRUE	Up
Q8NHP8	PLBD2	Putative phospholipase B-like 2 OS=Homo sapiens GN=PLBD2 PE=1 SV=2	2.45E-07	2.78E-07	2.95E-08	3.06E-08	5.23E-07	6.01E-08	8.7	8.04E-03	3.121164624	2.094628113	TRUE	Up
Q8NBS9	TXNDC5	Thioredoxin domain-containing protein 5 OS=Homo sapiens GN=TXNDC5 PE=1 SV=2	1.29E-05	1.29E-05	4.37E-06	2.68E-06	2.57E-05	7.05E-06	3.65	8.08E-03	1.866377162	2.092585318	TRUE	Up
O94979	SEC31A	Protein transport protein Sec31A OS=Homo sapiens GN=SEC31A PE=1 SV=3	5.58E-08	6.25E-08	7.54E-09	3.17E-08	1.18E-07	3.92E-08	3.02	8.14E-03	1.59272906	2.089303895	TRUE	Up
P11047	LAMC1	Laminin subunit gamma-1 OS=Homo sapiens GN=LAMC1 PE=1 SV=3	2.26E-06	2.06E-06	4.33E-07	1.52E-07	4.32E-06	5.85E-07	7.38	8.31E-03	2.88360812	2.080571351	TRUE	Up
Q9UHG3	SUN2	Prenylcysteine oxidase 1 OS=Homo sapiens GN=PCYOX1 PE=1 SV=3	1.04E-05	1.20E-05	1.97E-06	2.32E-06	2.24E-05	4.29E-06	5.21	8.42E-03	2.380216754	2.074525048	TRUE	Up
E7ETU9	PLOD2	Procollagen-lysine,2-oxoglutarate 5-dioxygenase 2 OS=Homo sapiens GN=PLOD2 PE=1 SV=1	3.10E-06	2.68E-06	3.00E-07	4.81E-07	5.78E-06	7.81E-07	7.4	8.45E-03	2.887165579	2.073330309	TRUE	Up
Q9P035	HACD3	Very-long-chain (3R)-3-hydroxyacyl-CoA dehydratase 3 OS=Homo sapiens GN=HACD3 PE=1 SV=2	8.04E-07	9.49E-07	6.09E-08	3.13E-08	1.75E-06	9.22E-08	19.01	8.46E-03	4.248991873	2.072649241	TRUE	Up
Q9HC07	TMEM165	Transmembrane protein 165 OS=Homo sapiens GN=TMEM165 PE=1 SV=1	4.11E-07	3.41E-07	3.10E-08	2.92E-08	7.52E-07	6.02E-08	12.49	8.49E-03	3.642784883	2.071180706	TRUE	Up
H0Y742	SUN1	SUN domain-containing protein 1 (Fragment) OS=Homo sapiens GN=SUN1 PE=1 SV=1	1.13E-07	1.34E-07	1.02E-08	1.42E-08	2.47E-07	2.44E-08	10.13	8.56E-03	3.340171677	2.067775111	TRUE	Up
Q8WU90	ZC3H15	Zinc finger CCCH domain-containing protein 15 OS=Homo sapiens GN=ZC3H15 PE=1 SV=1	1.37E-07	1.66E-07	3.13E-08	2.83E-08	3.03E-07	5.96E-08	5.08	8.75E-03	2.344499022	2.058063565	TRUE	Up
Q9Y2U8	DNAJC16	Inner nuclear membrane protein Man1 OS=Homo sapiens GN=LEMD3 PE=1 SV=2	3.51E-07	4.15E-07	2.72E-08	3.19E-08	7.66E-07	5.90E-08	12.98	8.75E-03	3.698347696	2.057759852	TRUE	Up
P00533	EGFR	Epidermal growth factor receptor OS=Homo sapiens GN=EGFR PE=1 SV=2	6.22E-07	5.62E-07	1.57E-07	9.13E-08	1.18E-06	2.49E-07	4.76	8.99E-03	2.250453495	2.046251688	TRUE	Up
Q9Y263	MINPP1	Phospholipase A-2-activating protein OS=Homo sapiens GN=PLAA PE=1 SV=2	9.65E-08	1.12E-07	2.34E-08	2.28E-08	2.08E-07	4.62E-08	4.51	9.04E-03	2.172695686	2.043804499	TRUE	Up
Q8TCJ2	STT3B	Dolichyl-diphosphooligosaccharide--protein glycosyltransferase subunit STT3B OS=Homo sapiens GN=STT3B PE=1 SV=1	1.59E-06	1.88E-06	2.24E-07	1.46E-07	3.46E-06	3.70E-07	9.36	9.28E-03	3.226841754	2.032291536	TRUE	Up
Q02809	PLOD1	Procollagen-lysine,2-oxoglutarate 5-dioxygenase 1 OS=Homo sapiens GN=PLOD1 PE=1 SV=2	6.58E-06	6.82E-06	1.66E-06	2.53E-06	1.34E-05	4.20E-06	3.19	9.48E-03	1.674587289	2.023077586	TRUE	Up
Q8TEM1	NUP210	Nuclear pore membrane glycoprotein 210 OS=Homo sapiens GN=NUP210 PE=1 SV=3	2.97E-06	2.78E-06	9.96E-07	6.29E-07	5.76E-06	1.62E-06	3.54	9.87E-03	1.824908996	2.005808913	TRUE	Up
Q13438	OS9	Protein OS-9 OS=Homo sapiens GN=OS9 PE=1 SV=1	5.12E-07	4.19E-07	2.95E-08	3.16E-08	9.32E-07	6.10E-08	15.27	9.88E-03	3.93265609	2.005078501	TRUE	Up
Q9UG63	ABCF2	ATP-binding cassette sub-family F member 2 OS=Homo sapiens GN=ABCF2 PE=1 SV=2	4.45E-07	3.96E-07	1.51E-07	1.19E-07	8.41E-07	2.71E-07	3.11	1.04E-02	1.636629979	1.981782596	TRUE	Up
A0A1B0GW05	DPY19L1	Probable C-mannosyltransferase DPY19L1 OS=Homo sapiens GN=DPY19L1 PE=1 SV=1	2.20E-07	2.71E-07	3.01E-08	2.98E-08	4.90E-07	5.99E-08	8.18	1.07E-02	3.032670169	1.972588548	TRUE	Up
P06276	BCHE	Cholinesterase OS=Homo sapiens GN=BCHE PE=1 SV=1	7.68E-07	7.25E-07	1.97E-07	2.93E-07	1.49E-06	4.89E-07	3.05	1.08E-02	1.610399266	1.967592936	TRUE	Up
P12109	COL6A1	Collagen alpha-1(VI) chain OS=Homo sapiens GN=COL6A1 PE=1 SV=3	1.87E-07	2.31E-07	2.80E-08	2.72E-08	4.18E-07	5.52E-08	7.56	1.11E-02	2.91825834	1.954043925	TRUE	Up
P18084	ITGB5	Integrin beta-5 OS=Homo sapiens GN=ITGB5 PE=1 SV=1	1.05E-07	1.30E-07	2.94E-08	2.72E-08	2.34E-07	5.66E-08	4.14	1.13E-02	2.049521637	1.947595773	TRUE	Up
Q14697	GANAB	Neutral alpha-glucosidase AB OS=Homo sapiens GN=GANAB PE=1 SV=3	6.57E-06	5.46E-06	9.27E-07	9.70E-07	1.20E-05	1.90E-06	6.34	1.18E-02	2.665336292	1.929936192	TRUE	Up
P48651	PTDSS1	Phosphatidylserine synthase 1 OS=Homo sapiens GN=PTDSS1 PE=1 SV=1	6.71E-07	6.64E-07	1.32E-07	2.81E-08	1.34E-06	1.60E-07	8.33	1.19E-02	3.059070156	1.925474698	TRUE	Up
P29353	SHC1	SHC-transforming protein 1 OS=Homo sapiens GN=SHC1 PE=1 SV=4	1.17E-07	1.40E-07	1.57E-08	2.99E-08	2.57E-07	4.56E-08	5.63	1.26E-02	2.492560788	1.900620243	TRUE	Up
Q8IVL6	P3H3	Prolyl 3-hydroxylase 3 OS=Homo sapiens GN=P3H3 PE=1 SV=1	7.10E-07	8.56E-07	8.39E-08	3.04E-08	1.57E-06	1.14E-07	13.7	1.27E-02	3.775940389	1.895702003	TRUE	Up
P62280	RPS11	40S ribosomal protein S11 OS=Homo sapiens GN=RPS11 PE=1 SV=3	1.03E-07	8.16E-08	2.76E-08	2.91E-08	1.84E-07	5.67E-08	3.25	1.28E-02	1.700101381	1.892251047	TRUE	Up
P45877	PPIC	Peptidyl-prolyl cis-trans isomerase C OS=Homo sapiens GN=PPIC PE=1 SV=1	4.24E-07	3.36E-07	3.12E-08	2.73E-08	7.60E-07	5.85E-08	12.99	1.30E-02	3.698932251	1.885582412	TRUE	Up
P05556	ITGB1	Integrin beta-1 OS=Homo sapiens GN=ITGB1 PE=1 SV=2	1.01E-05	8.37E-06	1.65E-06	1.89E-06	1.84E-05	3.53E-06	5.22	1.30E-02	2.383794762	1.885507963	TRUE	Up
Q8IWT6	LRRC8A	Volume-regulated anion channel subunit LRRC8A OS=Homo sapiens GN=LRRC8A PE=1 SV=1	1.05E-07	8.31E-08	3.05E-08	2.88E-08	1.88E-07	5.93E-08	3.17	1.32E-02	1.665506649	1.878749109	TRUE	Up
Q9HD20	ATP13A1	Manganese-transporting ATPase 13A1 OS=Homo sapiens GN=ATP13A1 PE=1 SV=2	4.80E-07	4.13E-07	8.11E-08	1.70E-08	8.92E-07	9.81E-08	9.1	1.33E-02	3.185336264	1.875865753	TRUE	Up
Q96HE7	ERO1A	ERO1-like protein alpha OS=Homo sapiens GN=ERO1A PE=1 SV=2	5.80E-06	6.99E-06	1.10E-06	5.74E-07	1.28E-05	1.68E-06	7.62	1.35E-02	2.930121162	1.869861721	TRUE	Up
Q6N075	MFSD5	Molybdate-anion transporter OS=Homo sapiens GN=MFSD5 PE=1 SV=2	1.16E-07	1.47E-07	2.76E-08	2.82E-08	2.63E-07	5.59E-08	4.71	1.40E-02	2.236248034	1.853484309	TRUE	Up
Q96AQ6	PBXIP1	Pre-B-cell leukemia transcription factor-interacting protein 1 OS=Homo sapiens GN=PBXIP1 PE=1 SV=1	2.25E-06	1.77E-06	3.01E-08	3.09E-08	4.02E-06	6.09E-08	66.02	1.41E-02	6.044814707	1.850474051	TRUE	Up
P08240	SRPRA	Signal recognition particle receptor subunit alpha OS=Homo sapiens GN=SRPRA PE=1 SV=2	1.36E-06	1.52E-06	2.43E-07	4.63E-07	2.88E-06	7.05E-07	4.08	1.54E-02	2.029054308	1.813853071	TRUE	Up
O00115	DNASE2	Deoxyribonuclease-2-alpha OS=Homo sapiens GN=DNASE2 PE=1 SV=2	4.49E-07	3.49E-07	3.18E-08	3.12E-08	7.98E-07	6.29E-08	12.68	1.54E-02	3.664851468	1.81165548	TRUE	Up
Q96S52	PIGS	GPI transamidase component PIG-S OS=Homo sapiens GN=PIGS PE=1 SV=3	2.72E-06	3.39E-06	3.69E-07	1.69E-07	6.11E-06	5.38E-07	11.35	1.54E-02	3.504249549	1.811196265	TRUE	Up
P08069	IGF1R	Insulin-like growth factor 1 receptor OS=Homo sapiens GN=IGF1R PE=1 SV=1	5.22E-08	4.70E-08	1.00E-08	2.87E-08	9.93E-08	3.87E-08	2.56	1.57E-02	1.35737124	1.804884109	TRUE	Up
Q9NXG6	P4HTM	Transmembrane prolyl 4-hydroxylase OS=Homo sapiens GN=P4HTM PE=1 SV=2	7.76E-07	6.05E-07	1.96E-08	2.95E-08	1.38E-06	4.91E-08	28.13	1.57E-02	4.814162053	1.804853746	TRUE	Up
Q99715	COL12A1	Collagen alpha-1(XII) chain OS=Homo sapiens GN=COL12A1 PE=1 SV=2	6.99E-07	5.42E-07	1.26E-08	1.18E-08	1.24E-06	2.43E-08	50.97	1.62E-02	5.671565052	1.790014188	TRUE	Up
P53634	CTSC	Dipeptidyl peptidase 1 OS=Homo sapiens GN=CTSC PE=1 SV=2	4.93E-07	6.42E-07	2.90E-08	3.09E-08	1.14E-06	5.98E-08	18.98	1.69E-02	4.246078945	1.772551472	TRUE	Up
Q9BSJ8	ESYT1	Extended synaptotagmin-1 OS=Homo sapiens GN=ESYT1 PE=1 SV=1	1.50E-07	1.51E-07	2.77E-08	3.56E-08	3.01E-07	6.33E-08	4.75	1.75E-02	2.249358934	1.756111268	TRUE	Up
P08603	CFH	Complement factor H OS=Homo sapiens GN=CFH PE=1 SV=4	6.58E-07	5.11E-07	4.82E-08	3.89E-08	1.17E-06	8.72E-08	13.42	1.81E-02	3.74587726	1.741697688	TRUE	Up
O96005	CLPTM1	Cleft lip and palate transmembrane protein 1 OS=Homo sapiens GN=CLPTM1 PE=1 SV=1	3.03E-06	2.32E-06	1.22E-07	3.18E-08	5.35E-06	1.54E-07	34.84	1.83E-02	5.122727759	1.736673263	TRUE	Up
Q7Z388	DPY19L4	Probable C-mannosyltransferase DPY19L4 OS=Homo sapiens GN=DPY19L4 PE=1 SV=1	3.00E-07	2.32E-07	1.95E-08	2.97E-08	5.32E-07	4.93E-08	10.8	1.87E-02	3.433484844	1.727901409	TRUE	Up
Q12797	ASPH	Aspartyl/asparaginyl beta-hydroxylase OS=Homo sapiens GN=ASPH PE=1 SV=3	2.06E-05	2.63E-05	2.72E-06	3.00E-06	4.69E-05	5.73E-06	8.19	1.91E-02	3.034240324	1.719944349	TRUE	Up
Q92542	NCSTN	Nicastrin OS=Homo sapiens GN=NCSTN PE=1 SV=2	2.01E-06	2.50E-06	3.70E-08	3.44E-07	4.51E-06	3.81E-07	11.86	1.91E-02	3.568324317	1.718891288	TRUE	Up
Q13573	SNW1	SNW domain-containing protein 1 OS=Homo sapiens GN=SNW1 PE=1 SV=1	8.79E-08	9.05E-08	2.77E-08	2.24E-08	1.78E-07	5.01E-08	3.56	2.03E-02	1.832172769	1.692352697	TRUE	Up
P35610	SOAT1	Sterol O-acyltransferase 1 OS=Homo sapiens GN=SOAT1 PE=1 SV=3	3.77E-07	2.81E-07	3.07E-08	2.87E-08	6.58E-07	5.94E-08	11.08	2.05E-02	3.469974065	1.687524132	TRUE	Up
O15460	P4HA2	Prolyl 4-hydroxylase subunit alpha-2 OS=Homo sapiens GN=P4HA2 PE=1 SV=1	3.69E-06	4.83E-06	3.70E-07	1.21E-07	8.52E-06	4.91E-07	17.33	2.06E-02	4.115499806	1.686836343	TRUE	Up
P04843	RPN1	Dolichyl-diphosphooligosaccharide--protein glycosyltransferase subunit 1 OS=Homo sapiens GN=RPN1 PE=1 SV=1	2.20E-05	2.74E-05	5.96E-06	6.85E-06	4.94E-05	1.28E-05	3.85	2.14E-02	1.946610665	1.668765407	TRUE	Up
Q14739	LBR	Lamin-B receptor OS=Homo sapiens GN=LBR PE=1 SV=2	4.65E-07	4.62E-07	1.54E-07	4.58E-08	9.26E-07	2.00E-07	4.63	2.17E-02	2.210193279	1.664490341	TRUE	Up
O00462	MANBA	Beta-mannosidase OS=Homo sapiens GN=MANBA PE=2 SV=3	4.40E-07	3.25E-07	2.84E-08	2.95E-08	7.65E-07	5.79E-08	13.21	2.20E-02	3.723123004	1.657214999	TRUE	Up
O00468	AGRN	Agrin OS=Homo sapiens GN=AGRN PE=1 SV=5	1.24E-07	9.30E-08	7.23E-09	3.18E-08	2.17E-07	3.91E-08	5.56	2.24E-02	2.474040999	1.650584549	TRUE	Up
Q969H8	MYDGF	Myeloid-derived growth factor OS=Homo sapiens GN=MYDGF PE=1 SV=1	3.48E-06	2.55E-06	2.74E-08	2.74E-08	6.03E-06	5.47E-08	110.19	2.27E-02	6.78383792	1.644545526	TRUE	Up
Q8IWB1	ITPRIP	Inositol 1,4,5-trisphosphate receptor-interacting protein OS=Homo sapiens GN=ITPRIP PE=1 SV=1	1.87E-07	1.69E-07	2.96E-08	4.45E-08	3.56E-07	7.41E-08	4.8	2.28E-02	2.263923722	1.642504281	TRUE	Up
Q9BV94	EDEM2	ER degradation-enhancing alpha-mannosidase-like protein 2 OS=Homo sapiens GN=EDEM2 PE=1 SV=2	1.13E-07	1.54E-07	2.84E-08	3.18E-08	2.67E-07	6.02E-08	4.43	2.30E-02	2.148621416	1.637782145	TRUE	Up
Q14257	RCN2	Reticulocalbin-2 OS=Homo sapiens GN=RCN2 PE=1 SV=1	4.57E-06	5.74E-06	1.34E-06	1.40E-06	1.03E-05	2.75E-06	3.75	2.32E-02	1.908675135	1.634224741	TRUE	Up
P07237	P4HB	Protein disulfide-isomerase OS=Homo sapiens GN=P4HB PE=1 SV=3	4.82E-05	5.89E-05	1.27E-05	1.80E-05	0.00010712	3.07E-05	3.49	2.33E-02	1.804327794	1.632966582	TRUE	Up
Q9NRF8	CTPS2	CTP synthase 2 OS=Homo sapiens GN=CTPS2 PE=1 SV=1	7.40E-08	7.98E-08	2.01E-08	3.02E-08	1.54E-07	5.03E-08	3.06	2.36E-02	1.613462944	1.626983703	TRUE	Up
O15031	PLXNB2	Plexin-B2 OS=Homo sapiens GN=PLXNB2 PE=1 SV=3	2.66E-07	3.54E-07	2.89E-08	2.75E-08	6.19E-07	5.64E-08	10.98	2.37E-02	3.457136937	1.624513459	TRUE	Up
B7ZKQ9	SCARB1	SCARB1 protein OS=Homo sapiens GN=SCARB1 PE=1 SV=1	1.50E-06	1.94E-06	8.08E-08	2.87E-07	3.44E-06	3.67E-07	9.37	2.38E-02	3.22875322	1.623706063	TRUE	Up
P06865	HEXA	Beta-hexosaminidase subunit alpha OS=Homo sapiens GN=HEXA PE=1 SV=2	1.19E-06	8.66E-07	3.45E-08	2.99E-08	2.05E-06	6.44E-08	31.86	2.43E-02	4.993522472	1.613604301	TRUE	Up
Q8NBJ5	COLGALT1	Procollagen galactosyltransferase 1 OS=Homo sapiens GN=COLGALT1 PE=1 SV=1	6.24E-06	4.80E-06	1.10E-06	7.31E-07	1.10E-05	1.83E-06	6.05	2.50E-02	2.596084827	1.602000502	TRUE	Up
P15151	PVR	Poliovirus receptor OS=Homo sapiens GN=PVR PE=1 SV=2	1.23E-07	1.70E-07	2.97E-08	2.88E-08	2.93E-07	5.85E-08	5.01	2.52E-02	2.324157883	1.598831602	TRUE	Up
Q7Z4N8	P4HA3	Prolyl 4-hydroxylase subunit alpha-3 OS=Homo sapiens GN=P4HA3 PE=1 SV=1	9.43E-08	1.31E-07	3.18E-08	3.05E-08	2.25E-07	6.23E-08	3.61	2.53E-02	1.853493512	1.59742633	TRUE	Up
P13667	PDIA4	Protein disulfide-isomerase A4 OS=Homo sapiens GN=PDIA4 PE=1 SV=2	2.87E-05	2.30E-05	7.46E-06	8.60E-06	5.17E-05	1.61E-05	3.22	2.55E-02	1.685954525	1.594150046	TRUE	Up
Q4G148	GXYLT1	Glucoside xylosyltransferase 1 OS=Homo sapiens GN=GXYLT1 PE=1 SV=2	1.84E-07	1.33E-07	3.00E-08	2.71E-08	3.17E-07	5.71E-08	5.55	2.55E-02	2.47169934	1.592619049	TRUE	Up
Q9UBG0	MRC2	C-type mannose receptor 2 OS=Homo sapiens GN=MRC2 PE=1 SV=2	1.09E-06	8.39E-07	1.69E-07	4.02E-08	1.93E-06	2.09E-07	9.25	2.62E-02	3.208796387	1.581118497	TRUE	Up
Q86WB0	ZC3HC1	Nuclear-interacting partner of ALK OS=Homo sapiens GN=ZC3HC1 PE=1 SV=1	7.84E-08	1.10E-07	2.87E-08	2.76E-08	1.88E-07	5.62E-08	3.34	2.66E-02	1.741656179	1.57528452	TRUE	Up
Q96A33	CCDC47	Coiled-coil domain-containing protein 47 OS=Homo sapiens GN=CCDC47 PE=1 SV=1	1.27E-05	1.73E-05	2.42E-07	1.17E-06	3.00E-05	1.41E-06	21.19	2.68E-02	4.405330354	1.572049665	TRUE	Up
Q14165	MLEC	Malectin OS=Homo sapiens GN=MLEC PE=1 SV=1	1.74E-06	1.63E-06	4.71E-07	3.18E-08	3.36E-06	5.03E-07	6.69	2.68E-02	2.74252447	1.572041929	TRUE	Up
P78333	GPC5	Glypican-5 OS=Homo sapiens GN=GPC5 PE=2 SV=1	2.56E-07	3.58E-07	2.98E-08	3.00E-08	6.14E-07	5.98E-08	10.27	2.68E-02	3.359749985	1.571238898	TRUE	Up
O60684	KPNA6	Importin subunit alpha-7 OS=Homo sapiens GN=KPNA6 PE=1 SV=1	2.39E-07	3.11E-07	2.29E-08	5.44E-08	5.50E-07	7.73E-08	7.12	2.69E-02	2.832162557	1.570365935	TRUE	Up
P23142	FBLN1	Fibulin-1 OS=Homo sapiens GN=FBLN1 PE=1 SV=4	1.23E-07	8.78E-08	2.85E-08	3.01E-08	2.11E-07	5.87E-08	3.6	2.72E-02	1.848019265	1.565626521	TRUE	Up
Q9NV96	TMEM30A	Cell cycle control protein 50A OS=Homo sapiens GN=TMEM30A PE=1 SV=1	2.79E-07	3.47E-07	6.59E-08	2.86E-08	6.26E-07	9.45E-08	6.63	2.75E-02	2.728487185	1.560220107	TRUE	Up
Q13444	ADAM15	Disintegrin and metalloproteinase domain-containing protein 15 OS=Homo sapiens GN=ADAM15 PE=1 SV=4	3.55E-07	2.54E-07	2.80E-08	9.67E-09	6.09E-07	3.77E-08	16.15	2.76E-02	4.013274956	1.559023109	TRUE	Up
Q02543	RPL18A	60S ribosomal protein L18a OS=Homo sapiens GN=RPL18A PE=1 SV=2	2.27E-07	1.61E-07	2.87E-08	2.78E-08	3.87E-07	5.65E-08	6.85	2.79E-02	2.775385294	1.554793899	TRUE	Up
O60716	CTNND1	Catenin delta-1 OS=Homo sapiens GN=CTNND1 PE=1 SV=1	5.25E-08	4.30E-08	1.31E-08	1.87E-08	9.56E-08	3.18E-08	3.01	2.87E-02	1.589801227	1.54284982	TRUE	Up
P11279	LAMP1	Lysosome-associated membrane glycoprotein 1 OS=Homo sapiens GN=LAMP1 PE=1 SV=3	2.39E-07	2.44E-07	7.14E-08	2.90E-08	4.83E-07	1.00E-07	4.81	2.89E-02	2.266368359	1.539182301	TRUE	Up
Q92791	P3H4	Endoplasmic reticulum protein SC65 OS=Homo sapiens GN=P3H4 PE=1 SV=1	2.20E-06	1.55E-06	5.68E-08	2.29E-08	3.75E-06	7.96E-08	47.07	2.94E-02	5.556665085	1.532132289	TRUE	Up
Q7Z4H8	POGLUT3	KDEL motif-containing protein 2 OS=Homo sapiens GN=KDELC2 PE=1 SV=2	1.63E-06	2.33E-06	2.87E-08	2.73E-08	3.96E-06	5.61E-08	70.56	3.03E-02	6.140751908	1.518034679	TRUE	Up
Q8IVL5	P3H2	Prolyl 3-hydroxylase 2 OS=Homo sapiens GN=P3H2 PE=1 SV=1	2.19E-06	1.55E-06	1.52E-07	2.61E-08	3.75E-06	1.78E-07	21.03	3.18E-02	4.394105531	1.497059883	TRUE	Up
Q8NFQ8	TOR1AIP2	Torsin-1A-interacting protein 2 OS=Homo sapiens GN=TOR1AIP2 PE=1 SV=1	1.62E-06	2.33E-06	8.35E-08	2.76E-08	3.94E-06	1.11E-07	35.51	3.24E-02	5.150189837	1.489720036	TRUE	Up
Q9UNW1	NENF	Multiple inositol polyphosphate phosphatase 1 OS=Homo sapiens GN=MINPP1 PE=1 SV=1	4.78E-07	6.95E-07	3.17E-08	2.93E-08	1.17E-06	6.10E-08	19.23	3.25E-02	4.265604714	1.48854403	TRUE	Up
Q13433	SLC39A6	Zinc transporter ZIP6 OS=Homo sapiens GN=SLC39A6 PE=1 SV=3	2.82E-07	2.00E-07	2.71E-08	2.31E-08	4.83E-07	5.03E-08	9.61	3.27E-02	3.264215517	1.485764579	TRUE	Up
Q96S66	CLCC1	Chloride channel CLIC-like protein 1 OS=Homo sapiens GN=CLCC1 PE=1 SV=1	2.50E-06	3.38E-06	5.14E-07	6.01E-07	5.89E-06	1.11E-06	5.28	3.29E-02	2.400516357	1.482789165	TRUE	Up
O15397	IPO8	Importin-8 OS=Homo sapiens GN=IPO8 PE=1 SV=2	8.03E-08	6.15E-08	2.10E-08	1.56E-08	1.42E-07	3.66E-08	3.87	3.30E-02	1.953751323	1.481927575	TRUE	Up
P13497	BMP1	Bone morphogenetic protein 1 OS=Homo sapiens GN=BMP1 PE=1 SV=2	1.62E-07	2.12E-07	2.76E-08	3.75E-08	3.74E-07	6.50E-08	5.75	3.30E-02	2.522771387	1.481500801	TRUE	Up
Q9BRR6	ADPGK	ADP-dependent glucokinase OS=Homo sapiens GN=ADPGK PE=1 SV=1	1.61E-06	1.12E-06	7.13E-08	2.22E-08	2.73E-06	9.34E-08	29.18	3.30E-02	4.866755884	1.481463089	TRUE	Up
Q6P1A2	LPCAT3	Lysophospholipid acyltransferase 5 OS=Homo sapiens GN=LPCAT3 PE=1 SV=1	4.23E-07	3.66E-07	1.14E-07	3.09E-08	7.88E-07	1.45E-07	5.44	3.41E-02	2.443219607	1.467795154	TRUE	Up
Q969V3	NCLN	Nicalin OS=Homo sapiens GN=NCLN PE=1 SV=2	2.37E-06	2.96E-06	9.06E-07	4.06E-07	5.34E-06	1.31E-06	4.07	3.51E-02	2.023990947	1.454476007	TRUE	Up
Q6PKC3	TXNDC11	Thioredoxin domain-containing protein 11 OS=Homo sapiens GN=TXNDC11 PE=1 SV=2	8.96E-08	1.33E-07	2.93E-08	2.72E-08	2.22E-07	5.65E-08	3.93	3.54E-02	1.974099084	1.451007065	TRUE	Up
P26006	ITGA3	Integrin alpha-3 OS=Homo sapiens GN=ITGA3 PE=1 SV=5	3.06E-07	2.21E-07	3.13E-08	4.05E-08	5.27E-07	7.18E-08	7.33	3.54E-02	2.874540341	1.450477168	TRUE	Up
Q9BTY2	FUCA2	Plasma alpha-L-fucosidase OS=Homo sapiens GN=FUCA2 PE=1 SV=2	9.88E-07	6.64E-07	2.83E-08	2.80E-08	1.65E-06	5.63E-08	29.36	3.63E-02	4.875724316	1.440668792	TRUE	Up
Q9NQC3	RTN4	Reticulon-4 OS=Homo sapiens GN=RTN4 PE=1 SV=2	2.50E-07	2.89E-07	1.30E-07	7.73E-08	5.40E-07	2.07E-07	2.61	3.65E-02	1.381702125	1.438113921	TRUE	Up
P07602	PSAP	Prosaposin OS=Homo sapiens GN=PSAP PE=1 SV=2	1.88E-06	1.27E-06	2.92E-08	5.82E-08	3.15E-06	8.74E-08	36.03	3.70E-02	5.171281745	1.432019248	TRUE	Up
P50416	CPT1A	Carnitine O-palmitoyltransferase 1, liver isoform OS=Homo sapiens GN=CPT1A PE=1 SV=2	2.37E-07	1.83E-07	6.32E-08	2.72E-08	4.20E-07	9.04E-08	4.64	3.74E-02	2.215307489	1.426718816	TRUE	Up
Q02388	COL7A1	Collagen alpha-1(VII) chain OS=Homo sapiens GN=COL7A1 PE=1 SV=2	4.22E-07	2.84E-07	1.31E-08	3.04E-08	7.05E-07	4.34E-08	16.24	3.78E-02	4.021741532	1.422226077	TRUE	Up
Q96J42	TXNDC15	Thioredoxin domain-containing protein 15 OS=Homo sapiens GN=TXNDC15 PE=1 SV=1	1.04E-06	6.91E-07	2.82E-08	3.00E-08	1.73E-06	5.81E-08	29.76	3.85E-02	4.895544644	1.41507615	TRUE	Up
O00400	SLC33A1	Acetyl-coenzyme A transporter 1 OS=Homo sapiens GN=SLC33A1 PE=1 SV=1	2.50E-07	1.64E-07	2.82E-08	3.15E-08	4.13E-07	5.98E-08	6.92	4.07E-02	2.789965309	1.390875971	TRUE	Up
P61812	TGFB2	Transforming growth factor beta-2 OS=Homo sapiens GN=TGFB2 PE=1 SV=1	5.08E-07	3.92E-07	1.64E-07	9.83E-08	9.00E-07	2.62E-07	3.43	4.10E-02	1.779431971	1.387493967	TRUE	Up
Q14393	GAS6	Growth arrest-specific protein 6 OS=Homo sapiens GN=GAS6 PE=1 SV=2	1.51E-07	9.83E-08	3.18E-08	2.79E-08	2.49E-07	5.96E-08	4.17	4.13E-02	2.06092907	1.383750425	TRUE	Up
Q8NBJ4	GOLM1	Golgi membrane protein 1 OS=Homo sapiens GN=GOLM1 PE=1 SV=1	2.02E-07	2.54E-07	6.38E-08	2.95E-08	4.56E-07	9.33E-08	4.89	4.14E-02	2.289541822	1.383316602	TRUE	Up
O15320	CTAGE5	Endoplasmic reticulum export factor CTAGE5 OS=Homo sapiens GN=CTAGE5 PE=1 SV=4	5.67E-07	8.34E-07	6.70E-08	6.27E-08	1.40E-06	1.30E-07	10.8	4.16E-02	3.432691599	1.381159961	TRUE	Up
Q99784	OLFM1	Noelin OS=Homo sapiens GN=OLFM1 PE=1 SV=4	9.68E-07	8.21E-07	2.83E-07	2.76E-08	1.79E-06	3.11E-07	5.76	4.21E-02	2.524973043	1.375487217	TRUE	Up
Q9BZQ6	EDEM3	ER degradation-enhancing alpha-mannosidase-like protein 3 OS=Homo sapiens GN=EDEM3 PE=1 SV=2	5.88E-07	8.66E-07	8.41E-08	6.24E-08	1.45E-06	1.46E-07	9.93	4.25E-02	3.311150226	1.371574997	TRUE	Up
P32004	L1CAM	Neural cell adhesion molecule L1 OS=Homo sapiens GN=L1CAM PE=1 SV=2	3.11E-07	2.06E-07	3.12E-08	1.75E-08	5.17E-07	4.88E-08	10.61	4.28E-02	3.407566381	1.368796937	TRUE	Up
Q8NCR0	B3GALNT2	UDP-GalNAc:beta-1,3-N-acetylgalactosaminyltransferase 2 OS=Homo sapiens GN=B3GALNT2 PE=1 SV=1	1.28E-07	1.98E-07	2.81E-08	2.90E-08	3.26E-07	5.70E-08	5.71	4.33E-02	2.51444314	1.363664936	TRUE	Up
P08648	ITGA5	Integrin alpha-5 OS=Homo sapiens GN=ITGA5 PE=1 SV=2	1.64E-07	2.49E-07	1.60E-08	2.99E-08	4.13E-07	4.59E-08	8.99	4.38E-02	3.168846504	1.358751067	TRUE	Up
Q8IXB1	DNAJC10	DnaJ homolog subfamily C member 10 OS=Homo sapiens GN=DNAJC10 PE=1 SV=2	1.24E-06	1.83E-06	2.38E-07	1.35E-07	3.07E-06	3.73E-07	8.24	4.50E-02	3.042069066	1.346979447	TRUE	Up
O15118	NPC1	Niemann-Pick C1 protein OS=Homo sapiens GN=NPC1 PE=1 SV=2	5.09E-07	3.79E-07	1.12E-07	3.19E-08	8.88E-07	1.44E-07	6.18	4.53E-02	2.627791818	1.343956375	TRUE	Up
Q9UIQ6	EIF2B4	Leucyl-cystinyl aminopeptidase OS=Homo sapiens GN=LNPEP PE=1 SV=3	1.02E-07	1.54E-07	1.59E-08	2.84E-08	2.56E-07	4.43E-08	5.77	4.70E-02	2.528875645	1.327502326	TRUE	Up
Q9NZ08	ERAP1	Endoplasmic reticulum aminopeptidase 1 OS=Homo sapiens GN=ERAP1 PE=1 SV=3	7.96E-07	1.23E-06	7.45E-08	3.10E-08	2.03E-06	1.05E-07	19.21	4.71E-02	4.263771378	1.326953087	TRUE	Up
P30533	LRPAP1	Alpha-2-macroglobulin receptor-associated protein OS=Homo sapiens GN=LRPAP1 PE=1 SV=1	7.96E-06	5.23E-06	7.35E-07	2.85E-08	1.32E-05	7.63E-07	17.28	4.79E-02	4.110730704	1.319279797	TRUE	Up
Q9BPX3	NCAPG	Condensin complex subunit 3 OS=Homo sapiens GN=NCAPG PE=1 SV=1	1.20E-07	1.62E-07	4.45E-08	1.65E-08	2.82E-07	6.10E-08	4.63	4.81E-02	2.211057678	1.318024182	TRUE	Up
P30530	AXL	Tyrosine-protein kinase receptor UFO OS=Homo sapiens GN=AXL PE=1 SV=3	4.90E-08	6.64E-08	1.50E-08	2.81E-08	1.15E-07	4.31E-08	2.68	4.86E-02	1.420962036	1.313256385	TRUE	Up
Q7Z3B1	NEGR1	Neuronal growth regulator 1 OS=Homo sapiens GN=NEGR1 PE=1 SV=3	2.20E-07	2.55E-07	8.27E-08	2.97E-08	4.75E-07	1.12E-07	4.22	4.86E-02	2.077941611	1.312937065	TRUE	Up
Q8TCT9	HM13	Minor histocompatibility antigen H13 OS=Homo sapiens GN=HM13 PE=1 SV=1	5.60E-07	4.58E-07	1.67E-07	2.99E-08	1.02E-06	1.97E-07	5.18	4.89E-02	2.372074679	1.311079602	TRUE	Up
P20908	COL5A1	Collagen alpha-1(V) chain OS=Homo sapiens GN=COL5A1 PE=1 SV=3	2.16E-07	1.41E-07	4.60E-09	1.98E-08	3.57E-07	2.44E-08	14.66	4.92E-02	3.873968381	1.307759342	TRUE	Up
P27824	CANX	Calnexin OS=Homo sapiens GN=CANX PE=1 SV=2	3.51E-05	2.30E-05	2.81E-06	2.51E-06	5.81E-05	5.33E-06	10.91	4.93E-02	3.447188023	1.307441428	TRUE	Up
	LAMC3
